# Supplementary material for: Brain functional connectivity changes by low back extension pain model in low back pain patients
Source: PLoS One. 2020 Jun 1;15(6):e0233858. doi: 10.1371/journal.pone.0233858 (PMC7263586; doi:10.1371/journal.pone.0233858)
Supplement: S1 Dataset — (ZIP) [file pone.0233858.s001.zip]

Archive with 6 entries (6 files):
- Behavioral.xlsx
- Brain_results/zscore_HC_PAIN-REST_SMN.nii
- Brain_results/zscore_LBP_PAIN-REST_DMN.nii
- Brain_results/zscore_LBP_PAIN-REST_SLN.nii
- Brain_results/zscore_LBP_PAIN-REST_SMN.nii
- Brain_results/zscore_LBP_VAS_correlation.nii
