# Supplementary material for: Brain functional connectivity changes by low back extension pain model in low back pain patients
Source: PLoS One. 2020 Jun 1;15(6):e0233858. doi: 10.1371/journal.pone.0233858 (PMC7263586; doi:10.1371/journal.pone.0233858)
Supplement: S1 Dataset — (ZIP) [file pone.0233858.s001.zip › Behavioral.xlsx]

## Sheet: STUDY 1
Subject ID	Diagnosis	Age	Sex (M:1/F:2)	Acute:1/Chronic:2	onset: days ago	Pain @ Flexion	Pain @ Extension	Pain Level @ Supination	Pain Level @ stimulation	Similarity
Sub001	cervicalgia	39	2	1		0	1	0	4
Sub002	DDD	28	2	1	60	1	1	0	6
Sub003	disc disorders	37	1	2	1095	1	0	0	2
Sub004	disc disorders	16	2	1	70	1	0	3	6.5
Sub005	disc disorders	31	2	1	16	1	1	2	4	50
Sub006	disc disorders	56	2	1	61	0	1	3	7
Sub007	disc disorders	31	1	1	7	0	1	8	10	100
Sub008	disc disorders	22	2	2	682	0	1	1	3
Sub009	disc disorders	61	1	2	1095	0	0	0	6.5	100
Sub010	disc disorders	52	1	1	9	1	1	5	10	100
Sub011	disc disorders	68	1	1	41	0	1	0	7
Sub012	Disc disorders	30	2	2	240	0	1	2	6	0
Sub013	disc disorders	49	2	2	300	1	0	2	6
Sub014	disc disorders	51	2	1	30	0	1	0	2
Sub015	disc disorders	57	2	2	183	1	0	3	6
Sub016	disc disorders	34	1	1	7	1	1	2	5
Sub017	dorsalgia, cervical region	33	2	1	71	1	1	0	7
Sub018	HIVD	25	1	1	30	0	1	4	6	100
Sub019	HIVD	48	2	2	90	0	0	4	8	80
Sub020	HIVD	30	1	1	60	1	1	4	5	80
Sub021	HIVD	50	2	2	150	0	1		7
Sub022	HIVD	41	2	1	60	1	0	5	10	100
Sub023	low back pain	80	2	2		1	0	0	2
Sub024	low back pain	25	1	2	1825	1	1	0	8	80
Sub025	low back pain	15	1	2		0	1	2	6
Sub026	low back pain	25	2	1	4	0	1	1.5	5.5
Sub027	low back pain	33	1	1	21	0	1	0	2	25
Sub028	low back pain	59	2	2	730	1	1	0	7
Sub029	low back pain	27	2	1	7	0	1	1	5.5	70
Sub030	low back pain	30	1	1	30	0	1	0	2	60
Sub031	low back pain	26	1	1	25	1	0	1	4	25
Sub032	low back pain	48	1	1	10	1	0	0	5	50
Sub033	low back pain	32	2	2	240	0	1	0	6	75
Sub034	low back pain	25	2	2	180	0	1	0	4
Sub035	low back pain	29	2	2	120	1	0	0	4
Sub036	low back pain	44	2	1	7	0	1	0	6
Sub037	low back pain	50	2	2	7300	0	0	2	4	80
Sub038	low back pain	35	1	1	6	1	0	2	5.5
Sub039	low back pain	34	2	1	61	0	1	2	7.5
Sub040	low back pain	63	2	1	10	1	0	0	1
Sub041	low back pain	33	1	2	1460	1	1	2	6	80
Sub042	low back pain	31	2	2		0	1	0	8.5
Sub043	low back pain	53	1	1	1	1	1	0	7
Sub044	low back pain	18.8	1	2	180	0	1	0	1.5
Sub045	low back pain	36	1	2	730	0	1	0	4
Sub046	low back pain	48	2	2	540	0	1	2	6	80
Sub047	low back pain	47	2	2		0	1	0	5
Sub048	low back pain	37	2	1	21	1	0	0	2
Sub049	low back pain	34	2	1	14	0	1	0	4.5
Sub050	low back pain	32	1	2	90	1	1	2.5	6	90
Sub051	low back pain	29	1	2	2555	1	1	4	6	20
Sub052	low back pain	27	2	1	60	0	1	1	5	50
Sub053	low back pain	74	1	2	2920	1	0	0	4	50
Sub054	low back pain	29	2	1	30	0	0	0	1
Sub055	low back pain	71	1	1	2	0	1	2	3
Sub056	low back pain	38	2	1	6	1	0	1.5	9
Sub057	low back pain	59	2	1	1	0	1	0	3.5	100
Sub058	low back pain	59	2	2	365	0	1	2	4
Sub059	low back pain	36	2	2		1	0	4	7
Sub060	low back pain	50	2	2	1000	1	0	2	6	80
Sub061	low back pain	53	2	2	110	0	1	1.5	6
Sub062	low back pain	31	2	1	30	0	1	5	8	80
Sub063	low back pain	52	2	1	1	0	1	0	4
Sub064	low back pain	25	1	1	60	1	1	1	6	80
Sub065	low back pain	35	2	1	21	0	0	3	7
Sub066	low back pain	34	1	2	2920	0	1	2	7.5	90
Sub067	low back pain	56	1	1	2	0	0	1	2
Sub068	low back pain	45	1	1	5	1	1	3.5	7
Sub069	low back pain	63	1	2	2190	0	1	2	9	100
Sub070	low back pain	38	1	1	6	1	0	1	2.5
Sub071	low back pain	46	1	1	10	1	0	2	4
Sub072	low back pain	64	2	2	135	0	1	0	2
Sub073	Muscle strain, pelvic region and thigh		1	1	4	1	0	0	5.5
Sub074	Muscle strain, pelvic region and thigh	62	2	2	1460	1	0	0	1
Sub075	spinal stenosis	55	2	1	5	0	1	5	10
Sub076	Spinal stenosis	62	1	2		0	1	2.5	4
Sub077	Spinal stenosis	25	2	1	5	1	1	3	8	50
Sub078	spinal stenosis, thoracic pain	38	1	2	5475	1	0	2	4
Sub079	spodylolisthesis	54	2	1	61			0	6
Sub080	spondylolysis	25	2	2	240	0	0	4	4.5	30
Sub081	Sprain	25	2	1	60	1	1		6
Sub082	Sprain	28	2	2		0	1	0	7
Sub083	Sprain	42	2	1	11	0	1	3	5	85
Sub084	Sprain	55	2	2		0	1	0	7
Sub085	Sprain	53	1	1	8	0	1	3	6
Sub086	Sprain	34	1	2	730	1	1	0	6
Sub087	Sprain	34	1	1	10	1	1	3	6	90
Sub088	Sprain	40	1	1	21	0	0	0	5	50
Sub089	sprain and strain of lumbar spine	39	2	1	21	1	0	3.5	4.5
Sub090	sprain and strain of lumbar spine	35	2	1	8	0	1	4	10
Sub091	sprain and strain of lumbar spine	29	1	1		1	0	0	3
Sub092	sprain and strain of lumbar spine	50	2	1	82	0	1	6	7.5	45
Sub093	sprain and strain of lumbar spine	34	2	1	14	1	0	3	4.5
Sub094	sprain and strain of lumbar spine	52	1	1	4	1	1	0	5
Sub095	sprain and strain of lumbar spine	18	2	1	21	1	1	2	6	45
Sub096	sprain and strain of lumbar spine	27	1	1	1	0	1	1	5
Sub097	sprain and strain of lumbar spine	58	2	1	2			4	8
Sub098	sprain and strain of lumbar spine	47	2	1	2	0	1	2.5	6
Sub099	sprain and strain of lumbar spine	28	2	1	14	0	1	2	3	90
Sub100	sprain and strain of lumbar spine	31	2	1	3	1	1	3	6.5
Sub101	sprain and strain of lumbar spine	40	2	2	90	1	1	0	6	25
Sub102	sprain and strain of lumbar spine	42	2	1	2	0	1	3	5	90
Sub103	sprain and strain of lumbar spine	27	2	1	7	0	1	2	10
Sub104	sprain and strain of lumbar spine	46	2	1	21	0	1	5	6
Sub105	sprain and strain of lumbar spine	33	2	1	4	0	1	0	5
Sub106	sprain and strain of lumbar spine	62	2	1	14	1	0	2.5	7
Sub107	sprain and strain of lumbar spine	40	1	1		0	1	3	6
Sub108	sprain and strain of lumbar spine	47	2	1	8	1	1	6	8
Sub109	sprain and strain of lumbar spine	25	2	1	80	0	1	0	3
Sub110	sprain and strain of lumbar spine	46	1	1	10	0	1	0	6
Sub111	sprain and strain of lumbar spine	29	2	1	5	0	1	3.5	6
Sub112	sprain and strain of lumbar spine	33	2	1	30	0	1	3.5	5
Sub113	sprain and strain of lumbar spine	31	2	1	2	1	1	6	8
Sub114	sprain and strain of lumbar spine	18	2	1	10	1	0	2	5.5	75
Sub115	sprain, disc displacement	37	2	1	14	0	1	6	8
Sub116	Stenosis	49	1	2	2555	0	1	4	6	100
Sub117	Stenosis	72	2	2	180	1	0	2	7	20
Sub118	Stenosis	54	2	2	730	1	0	4	8	100
Sub119	TA, sprain and strain of lumbar spine	57	2	2	180	1	0	2	6	70
Sub120		55	2	2	150	0	1	6	7	85
Sub121		24	1	2	1825	1	0	2	6	30
Sub122		35	1	2	570	0	0	0	2
Sub123		33	2	2	1825	0	1	0	6
Sub124		34	1	1	2	1	0	0	1
Sub125		61	2	2	7300	0	1	0	4	100
Sub126		33	2	1	60	1	1	0	7
Sub127		30	1	1	3	1	0	0	4
Sub128		34	1	1	3	0	0	1	7
Sub129		48	2	2					6	80
Sub130		83	1	2	1460	1	1	2	6	80
Sub131		60	2	2	150	1	0	2	4	100
Sub132		51	1	2					6	80
Sub133		26	2	1	4	1	1	2	7
Sub134		60	2	2	210	0	1	0	6	80
Sub135		53	2	1	15	1	0	2	6	90
Sub136		36	1	2	4745	1	1	3	7	50
Sub137		31	1	2	480	1	0	0	4
Sub138		31	2	2	150	0	0	6.5	9
Sub139		41	1	1	9	1	0	0	4
Sub140		38	2	2		0	1	3	4
Sub141		36	1	1	18	0	0	0	2.5
Sub142		35	2	1	20	0	1	5	6
Sub143		39	1	2	730	1	0	1	3.5
Sub144		39	1	2	7300	0	1	1	3
Sub145		65	2	2	1000	0	1	3	3.5	100
Sub146		36	2	2	240	1	0	3	7	50
Sub147		37	2	2	1460	1	1	5	8
Sub148		38	2	2		0	1	1	4
Sub149	ddd	51	1	2	365	0	1	0	0
Sub150	Disc disorders	35	1	1
Sub151	Disc disorders	58	1	2	1825	1	1	0	0
Sub152	Disc displacement	23	1	2	1460	1	0	0	0
Sub153	HIVD	28	1	2	1825	1	0	0	0
Sub154	low back pain	51	2	2	365	0	1	2	2
Sub155	low back pain	59	1	2	10950	0	0	1	0
Sub156	low back pain	52	2	2	1460	0	1	0	0
Sub157	low back pain	70	1	2	150	1	0	0	0
Sub158	low back pain	34	1	2	100	1	0	1
Sub159	low back pain	44	2	1	2	0	1	4
Sub160	low back pain	57	2	2		0	1	3	3
Sub161	low back pain	78	2	2	1460	0	0	2	2
Sub162	low back pain	59	1	1	20	0	0	0	0
Sub163	low back pain	29	2	2	152	0	1	2.5	0
Sub164	low back pain	34	2	2		1	1	0
Sub165	low back pain	52	2	1	16	0	1	1	1
Sub166	low back pain	21	2	1	50	1	0	0	0
Sub167	low back pain	58	1	1	21	0	0	3.5	2
Sub168	low back pain	56	2	1	4	1	1	0	0
Sub169	sciatica	47	1	1		0	1	0.5
Sub170	Spinal stenosis	68	2	2	1095	0	1	0	0
Sub171	Spinal stenosis	62	1	2	1825	0	0	0	0
Sub172	Spinal stenosis	64	2	2	180	1	1	4	0
Sub173	spondylolisthesis	61	2	2	180	0	1	2	2
Sub174	sprain and strain of lumbar spine	49	2	1	4	0	1	4	4
Sub175	sprain and strain of lumbar spine	40	2	1	7	1	0	3
Sub176	sprain and strain of lumbar spine	59	2	1	2	1	1	0	0
Sub177	sprain and strain of lumbar spine	53	1	1	2	1	0	1	0
Sub178	sprain and strain of lumbar spine	54	2	1	15	1	0	0	0
Sub179	sprain and strain of lumbar spine	34	1	1	2	1	0	0
Sub180	sprain and strain of lumbar spine	23	2	1	30	1	1	0	0
Sub181	sprain and strain of lumbar spine	49	1	1	15	0	1	4	4
Sub182	sprain and strain of lumbar spine	33	1	1	2	1	1	1	0.5
Sub183	sprain and strain of lumbar spine	50	2	1	3	0	0	6
Sub184	sprain and strain of lumbar spine	50	2	1	7	1	0	0	0
Sub185	sprain and strain of lumbar spine	58	1	1	12	0	0	0	0
Sub186	sprain and strain of lumbar spine	48	2	1	6	1	1	1	1
Sub187	sprain and strain of lumbar spine	54	2	1	1			3
Sub188	sprain and strain of lumbar spine	19	2	1	7	0	0	0
Sub189	sprain and strain of lumbar spine	29	2	1	15	1	0	1	0
Sub190	sprain and strain of lumbar spine	43	1	1
Sub191		64	2	2				0
Sub192		30	1	1	41	0	0	0	0
Sub193		36	1	1	4	0	0	4	0
Sub194		27	2	1	12	0	1	0	0
Sub195		30	2	1	60	0	0	2	0
Sub196		33	2	1	2	1	1	1	0
Sub197		67	2	2	2050	0	1	0	0
Sub198		35	1	1	12	0	1	3	0
Sub199		42	1	1	7	1	0	0	0
Sub200		39	1	1	40	0	1	0	0
Sub201		42	1	1	16	0	0	0	0
Sub202		31	2	2	2920	1	0	2	0
Sub203		51	2	1	58	0	0	0	0
Sub204		35	2	2	140	0	0	2	1
Sub205		37	1	1	11	0	0	0	0
Sub206		43	1	1	3	1	1	4	1
Sub207		39	1	2	120	1	1	4	2
Sub208		27	1	1	27	0	0	0	0
Sub209		35	1	1	3	0	0	0	0
Sub210		30	1	1	6	1	1	0	0
Sub211		34	1	2	552	1	1	0	0
Sub212		56	2	2	7300	1	1	7	0
Sub213		78	1	2	2920	0	0	0	0
Sub214		36	2	2	1460	0	0	0	0
Sub215		42	1	2	395	1	1	0	0
Sub216		52	1	1	2	0	1	0.7	0
Sub217		32	1	1	60	0	0	1.5	0

## Sheet: STUDY 2
						Head Motion
						REST				PAIN
Subjects	Sex	Age	VAS	Similarity	Pressure (mmHg)	Trans	Max	Rot	Max	Trans	Max	Rot	Max
LBP001	F	25	5.75	100	165	0.080797	0.30975	0.073203	0.3475	0.091764	0.44613	0.067031	0.25052
LBP002	M	49	6	60	115	0.12818	0.54792	0.13897	0.54886	0.14306	0.56948	0.11615	0.8784
LBP003	F	27	5.5	70	38	0.071123	0.31637	0.064075	0.40284	0.048032	0.25177	0.036648	0.2368
LBP004	F	49	6	60	58	0.049731	0.24616	0.046044	0.18331	0.085866	0.42856	0.073334	0.27772
LBP005	M	28	5	85	119	0.051184	0.65002	0.049092	0.724	0.25506	1.4072	0.17637	2.2864
LBP006	F	53	5	10	45	0.041794	0.22013	0.048244	0.25026	0.052508	0.22457	0.03204	0.19686
LBP007	M	25	4	90	120	0.065062	0.49893	0.049249	0.23376	0.074218	0.38821	0.072033	0.42916
LBP008	M	32	7	80	76	0.051374	0.27011	0.055395	0.21209	0.082685	0.31797	0.064173	0.25305
LBP009	M	31	7	80	120	0.074134	0.38568	0.083494	0.33755	0.045535	0.22544	0.040841	0.17575
LBP010	F	53	5	75	62	0.038399	0.2126	0.025184	0.11196	0.043144	0.23944	0.032153	0.16548
LBP011	M	33	5	80	88	0.053486	0.25198	0.054127	0.18346	0.13191	0.62788	0.13701	0.86464
LBP012	F	28	5	50	227	0.045297	0.22227	0.033903	0.14952	0.046737	0.20179	0.041359	0.19958
LBP013	F	59	5	60	110	0.052292	0.14988	0.025199	0.058737	0.087658	0.23081	0.038312	0.1228
LBP014	M	27	6	0	194	0.063271	0.17071	0.024977	0.107	0.045781	0.13467	0.022654	0.064948
LBP015	M	62	6	60	58	0.22587	1.7888	0.18234	1.3978	0.19655	1.3382	0.094263	0.3538
LBP016	F	28	5	70	24	0.064678	0.57293	0.04881	0.21337	0.063785	0.61576	0.045586	0.90248
LBP017	F	58	5.5	60	51	0.063606	0.16861	0.035809	0.10245	0.061372	0.20328	0.044478	0.23959
LBP018	F	55	7	40	54	0.092079	0.38781	0.063774	0.22798	0.086511	0.42091	0.051909	0.1468
LBP019	M	29	5	75	34	0.055544	0.21138	0.034175	0.084344	0.050201	0.16223	0.039337	0.43123
LBP020	F	54	6	80	85	0.051667	0.29849	0.043807	0.20533	0.085462	0.43142	0.080309	0.46243
LBP021	F	39	4	90	19	0.028634	0.20437	0.023739	0.16703	0.032549	0.25888	0.026919	0.12643
LBP022	M	41	5	50	76	0.052322	0.36263	0.026122	0.13996	0.052136	0.30123	0.021692	0.12482
LBP023	F	53	7.5	-	145	0.048079	0.27224	0.06065	0.27013	0.086263	0.35767	0.070183	0.73777
LBP024	F	26	4	50	229	0.043884	0.28145	0.037691	0.15513	0.053636	0.23039	0.024759	0.068157
LBP025	F	25	4	30	114	0.074348	0.3386	0.085994	0.49124	0.14146	0.71164	0.11107	0.79634
LBP026	M	27	3	75	64	0.05811	0.59403	0.049571	0.21482	0.079217	0.25844	0.054866	0.20481
LBP027	F	62	4	-	59	0.045596	0.28012	0.031575	0.15194	0.045728	0.24736	0.042824	0.14041
LBP028	M	45	6.5	50	221	0.089516	0.37988	0.057419	0.3823	0.095092	0.51811	0.15818	1.0215
LBP029	M	29	4.5	75	82	0.049987	0.26043	0.020116	0.16067	0.072268	0.29635	0.049469	0.1085
LBP030	M	32	5	80	75	0.033572	0.19252	0.036282	0.21524	0.054921	0.22256	0.052942	0.21279
LBP031	F	52	3.5	60	183	0.051409	0.24378	0.027455	0.10139	0.053186	0.22055	0.023323	0.096632
LBP032	M	20	6	75	105	0.039076	0.29629	0.025704	0.13015	0.030585	0.22094	0.018656	0.090396
LBP033	M	26	4	40	88	0.11931	0.31769	0.10758	0.36331	0.076552	0.2414	0.058006	0.44658
LBP034	M	34	6	70	96	0.04886	0.31229	0.042438	0.15588	0.043063	0.23791	0.024433	0.08431
LBP035	M	29	5	40	113	0.1607	1.4428	0.18202	0.84536	0.15087	0.85164	0.20618	1.1912
LBP036	F	25	4	40	82	0.081683	0.27005	0.054382	0.24191	0.084929	0.48746	0.067238	0.38685
LBP037	F	58	4	80	124	0.087263	0.25181	0.058441	0.23056	0.073546	0.20879	0.079505	0.42095
LBP038	M	40	5	70	63	0.099667	0.44255	0.049893	0.20735	0.088453	0.3477	0.054732	0.25879
LBP039	F	31	5	30	56	0.048197	0.20556	0.059096	0.41364	0.051941	0.17095	0.058138	0.28411
LBP040	M	65	4	50	133	0.093269	0.27558	0.057155	0.21467	0.060302	0.22138	0.032673	0.12781
LBP041	M	33	4	30	148	0.10028	1.2928	0.054137	0.52998	0.081175	0.89193	0.042253	0.37189
LBP042	M	26	5	100	321	0.066693	1.838	0.043236	0.18796	0.040311	0.15383	0.026245	0.10071
LBP043	M	27	5	50	78	0.2095	0.65093	0.20559	1.1229	0.15255	1.0138	0.16156	1.1811
LBP044	F	51	5	40	56	0.095685	0.3522	0.038137	0.17962	0.056972	0.21588	0.03077	0.11412
LBP045	M	37	5	45	120	0.1001	0.49288	0.072927	0.38052	0.051744	0.13334	0.044016	0.18477
LBP046	F	28	5	80	36	0.055315	0.18239	0.03535	0.11056	0.058787	0.19728	0.030581	0.087588
LBP047	M	39	5	1	241	0.083254	0.27745	0.044264	0.17014	0.066814	0.33695	0.05579	0.28327
HC001	M	54			106	0.12982	0.70195	0.1082	0.85623	0.067192	0.50401	0.063413	0.37239
HC002	M	57			106	0.031834	0.10742	0.026035	0.093259	0.055507	0.15748	0.080677	0.23676
HC003	M	55			106	0.084557	0.27264	0.054554	0.18549	0.40769	1.2444	0.1364	0.42451
HC004	M	52			106	0.06325	0.36382	0.037893	0.3882	0.026644	0.14086	0.03302	0.22709
HC005	M	56			106	0.094059	1.3166	0.11614	2.1408	0.10003	0.48969	0.056338	0.64743
HC006	M	62			106	0.047635	0.36187	0.037377	0.20096	0.093276	0.63111	0.048114	0.28059
HC007	M	64			106	0.044153	0.12831	0.044035	0.36308	0.06138	0.62271	0.052338	0.24711
HC008	M	60			106	0.03228	0.21428	0.030725	0.22712	0.021799	0.065475	0.017994	0.056085
HC009	M	66			106	0.057242	0.23615	0.038195	0.17069	0.033181	0.19693	0.027007	0.10522
HC010	M	68			106	0.083819	0.75677	0.071154	0.66428	0.1547	0.69528	0.18917	1.1176
HC011	M	70			106	0.090157	0.30129	0.074651	0.36871	0.092458	0.53491	0.08422	0.35972
HC012	F	58			106	0.035287	0.21852	0.036429	0.2079	0.028489	0.09607	0.033888	0.13287
HC013	F	52			106	0.10311	0.46558	0.071661	0.27864	0.080157	0.23874	0.10676	0.37782
HC014	F	55			106	0.048562	0.16326	0.035124	0.1668	0.020402	0.16276	0.026063	0.17323
HC015	F	59			106	0.075048	0.22044	0.061079	0.237	0.027549	0.10666	0.071884	0.21114
HC016	F	51			106	0.043232	0.18982	0.033447	0.26695	0.056037	0.19472	0.046196	0.12528
HC017	F	56			106	0.11146	0.39405	0.082619	0.23912	0.23652	0.69029	0.18255	0.55937
HC018	F	59			106	0.030942	0.13295	0.023847	0.072775	0.044657	0.11718	0.027789	0.14093
HC019	F	55			106	0.022914	0.062147	0.039904	0.15535	0.03232	0.13853	0.035437	0.19373
HC020	F	56			106	0.063079	0.27881	0.034333	0.11572	0.037297	0.23489	0.048367	0.15422
HC021	F	64			106	0.077991	0.29099	0.043149	0.16514	0.12672	0.57536	0.077295	0.53883
HC022	F	66			106	0.041125	0.22029	0.03378	0.13189	0.026869	0.09609	0.025879	0.076859
HC023	F	64			106	0.022258	0.098818	0.019672	0.062582	0.024936	0.07896	0.018901	0.056197
